# Supplementary material for: Substrate-engaged type III secretion system structures reveal gating mechanism for unfolded protein translocation
Source: Nat Commun. 2021 Mar 9;12:1546. doi: 10.1038/s41467-021-21143-1 (PMC7943601; doi:10.1038/s41467-021-21143-1)
Supplement: Supplementary file 7 — Source Data [file 41467_2021_21143_MOESM7_ESM.xlsx]

## Sheet: Figure 3d
Figure 3d - Secretion assay of Q1-belt mutants
									Cell pellets
	Blot 1								Blot 2							Blot 3
	Original		Ladder overlay						Original		Ladder overlay					Original		Ladder overlay
	Lane # left to right		Ladder:	kDa					Lane # left to right		Ladder:	kDa				Lane # left to right		Ladder:	kDa
	1	SB905 WT		250					1	SB905 WT		250				1	SB905 WT		250
	2	SpaQ knock out		130					2	SpaQ knock out		130				2	SpaQ knock out		130
	3	SpaQ A-A-A substitution		100					3	SpaQ A-A-A substitution		100				3	SpaQ A-A-A substitution		100
	4	SpaQ G-G-G substitution		70					4	SpaQ G-G-G substitution		70				4	SpaQ G-G-G substitution		70
	5	SpaQ S-S-S substitution		55					5	SpaQ S-S-S substitution		55				5	SpaQ S-S-S substitution		55
				35								35							35
	Primary antibody	anti needle complex 1:10 000		25					Primary antibody	anti SptP 1:5 000		25				Primary antibody	anti SipA 1:10 000		25
	Secondary antibody	anti rabbit HRP 1:10 000		15					Secondary antibody	anti rabbit HRP 1:10 000		15				Secondary antibody	anti rabbit HRP 1:10 000		15
				10								10							10
			Expected proteins
			InvG	61.7							Expected proteins							Expected proteins
			PrgH	44.4							SptP	60						SipA	73.9
			PrgK	28.2
			PrgJ	10.9
			PrgI	8.8
															Cell Supernatants
									Blot 5							Blot 6
									Original		Ladder overlay					Original		Ladder overlay
									Lane # left to right		Ladder:	kDa				Lane # left to right		Ladder:	kDa
									1	SB905 WT		250				1	SB905 WT		250
									2	SpaQ knock out		130				2	SpaQ knock out		130
									3	SpaQ A-A-A substitution		100				3	SpaQ A-A-A substitution		100
									4	SpaQ G-G-G substitution		70				4	SpaQ G-G-G substitution		70
									5	SpaQ S-S-S substitution		55				5	SpaQ S-S-S substitution		55
												35							35
									Primary antibody	anti SptP 1:5 000		25				Primary antibody	anti SipA 1:10 000		25
									Secondary antibody	anti rabbit HRP 1:10 000		15				Secondary antibody	anti rabbit HRP 1:10 000		15
												10							10
											Expected proteins							Expected proteins
											SptP	60						SipA	73.9

## Sheet: Figure 4c
Figure 4c - Needle complex counts
Colleague 1										Averages of three countings
Cell #	SB905	SpaP KO	WT CP	AAA	GGG	CCC	FFF	WWW		Cell #	SB905	SpaP KO	WT CP	AAA	GGG	CCC	FFF	WWW
1	18	0	2	0	0	0	15	1		1	13.33	0	2.67	0	0	0	13	1
2	0	0	27	0	0	0	20	4		2	1.33	0	23.67	0	0	0.33	18.67	3.67
3	8	0	23	0	0	0	12	0		3	7	0	21.67	1	0	0.67	13.33	0
4	15	0	30	0	0	0	15	2		4	12.67	0	23.67	0	0.33	0	16	1.67
5	10	0	21	0	0	0	24	3		5	6.33	0	15.33	0.67	0	0.33	22	4
6	15	0	0	0	0	1	17	5		6	14.33	0	0	0	0	1.33	16.33	4.33
7	14	0	29	0	0	1	10	5		7	13.33	0	27	0	0	0.67	10.33	3.67
8	0	0	23	0	0	0	12	0		8	0	0	15.67	0.33	0	0	11.33	0
9	6	0	27	0	0	1	14	3		9	6	0	21	0	0	1.67	13.67	4
10	13	0	29	0	0	1	11	2		10	9.33	0	18	0	0.33	1	18.67	1.67
11	14	0	24	0	0	0	15	2		11	10.33	0	19.33	0	0.67	0.33	16	1.67
12	0	0	28	0	0	0	18	4		12	0	0	25	0.33	0.33	0	20	3.67
13	8	0	19	0	0	1	21	0		13	7	0	14.33	0.67	0	1	23.33	0
14	9	0	25	0	0	1	13	0		14	5	0	20.67	0	0	1	7.67	0
15	0	0	36	0	0	0	7	5		15	0	0	32.67	1.33	0	1	5.67	4.33
16	0	0	25	0	0	1	10	3		16	0	0	20.33	0	0	1.67	14	3.33
17	20	0	31	0	0	0	12	1		17	14.33	0	26.67	0	0	0	14.67	1
18	17	0	26	0	0	1	7	7		18	14.67	0	21.33	0	0	0.67	7	6.33
19	0	0	23	0	0	5	9	3		19	0	0	18.33	0	0.33	4	10	2.67
20	22	0	29	0	0	3	25	4		20	19.67	0	24.33	0	0	4	27	4
Colleague 2
Cell #	SB905	SpaP KO	WT CP	AAA	GGG	CCC	FFF	WWW
1	15	0	3	0	0	0	14	1
2	4	0	26	0	0	0	23	6
3	9	0	23	2	0	1	16	0
4	14	0	23	0	0	0	23	3
5	4	0	13	1	0	0	23	8
6	15	0	0	0	0	2	18	5
7	15	0	27	0	0	0	14	4
8	0	0	13	1	0	0	14	0
9	7	0	19	0	0	0	17	6
10	8	0	13	0	0	1	27	3
11	9	0	21	0	0	0	19	2
12	0	0	27	0	0	0	21	4
13	7	0	13	2	0	1	26	0
14	3	0	23	0	0	2	4	0
15	0	0	36	2	0	2	6	5
16	0	0	21	0	0	3	17	4
17	15	0	29	0	0	0	17	1
18	15	0	20	0	0	0	8	7
19	0	0	19	0	0	4	11	2
20	22	0	27	0	0	4	32	5
Colleague 3
Cell #	SB905	SpaP KO	WT CP	AAA	GGG	CCC	FFF	WWW
1	7	0	3	0	0	0	10	1
2	0	0	18	0	0	1	13	1
3	4	0	19	1	0	1	12	0
4	9	0	18	0	1	0	10	0
5	5	0	12	1	0	1	19	1
6	13	0	0	0	0	1	14	3
7	11	0	25	0	0	1	7	2
8	0	0	11	0	0	0	8	0
9	5	0	17	0	0	4	10	3
10	7	0	12	0	1	1	18	0
11	8	0	13	0	2	1	14	1
12	0	0	20	1	1	0	21	3
13	6	0	11	0	0	1	23	0
14	3	0	14	0	0	0	6	0
15	0	0	26	2	0	1	4	3
16	0	0	15	0	0	1	15	3
17	8	0	20	0	0	0	15	1
18	12	0	18	0	0	1	6	5
19	0	0	13	0	1	3	10	3
20	15	0	17	0	0	5	24	3

## Sheet: Figure 5d
Figure 5d - Secretion assay of SpaR 114 loop mutants
									Cell pellets
	Blot 1								Blot 2							Blot 3
	Original		Ladder overlay						Original		Ladder overlay					Original (cut blot to enhance signal)			Ladder overlay
	Lane # left to right		Ladder:	kDa					Lane # left to right		Ladder:	kDa				Lane # left to right		Ladder:	kDa
	1	SB905 WT		250					1	SB905 WT		250				1	SB905 WT		250
	2	SpaR knock out		130					2	SpaR knock out		130				2	SpaR knock out		130
	3	SpaR I114A substitution		100					3	SpaR I114A substitution		100				3	SpaR I114A substitution		100
				70								70							70
				55								55							55
				35								35							35
	Primary antibody	anti needle complex 1:10 000		25					Primary antibody	anti SptP 1:5 000		25				Primary antibody	anti SipA 1:10 000		25
	Secondary antibody	anti rabbit HRP 1:10 000		15					Secondary antibody	anti rabbit HRP 1:10 000		15				Secondary antibody	anti rabbit HRP 1:10 000		15
				10								10							10
			Expected proteins								Expected proteins							Expected proteins
			InvG	61.7							SptP	60						SipA	73.9
			PrgH	44.4
			PrgK	28.2
			PrgJ	10.9
			PrgI	8.8
														Cell Supernatants
									Blot 4							Blot 5
									Original		Ladder overlay					Original		Ladder overlay
									Lane # left to right		Ladder:	kDa				Lane # left to right		Ladder:	kDa
									1	SB905 WT		250				1	SB905 WT		250
									2	SpaR knock out		130				2	SpaR knock out		130
									3	SpaR I114A substitution		100				3	SpaR I114A substitution		100
												70							70
												55							55
												35							35
									Primary antibody	anti SptP 1:5 000		25				Primary antibody	anti SipA 1:10 000		25
									Secondary antibody	anti rabbit HRP 1:10 000		15				Secondary antibody	anti rabbit HRP 1:10 000		15
												10							10
											Expected proteins							Expected proteins
											SptP	60						SipA	73.9

## Sheet: Figure 5e
Figure 5e - Quantification of secretion by SpaR I114A loop mutant
		SpaE
			Detected SptP band	Detected SipA band	Detected PrgH + InvG bands	Normalized PrgH + InvG	Expected SptP secretion	SptP detected/ expected SptP secretion	Expected SipA secretion	SipA detected/ expected SipA secretion
		WT	32337	37981.8	40367	1	32337	1	37981.8	1
		SpaR KO	0	0	46954.5	1.16319	37614	0	44180	0
		SpaR I114A	19022.2	4532.37	37876.1	0.938292	30341.6	0.626934	35638.1	0.127178
					1	42126.2
					2	46797.2
					3	31232.7
					4	15152.9

## Sheet: Figure 5f
Figure 5f - Secretion assay of SpaP Q2-belt mutants
										Cell pellets
	Blot 1								Blot 2								Blot 3
	Original				Ladder overlay				Original				Ladder overlay				Original			Ladder overlay
	Lane # left to right		Ladder:	kDa					Lane # left to right		Ladder:	kDa					Lane # left to right		Ladder:	kDa
	1	SB905 WT		250					1	SB905 WT		250					1	SB905 WT		250
	2	SpaP knock out		130					2	SpaP knock out		130					2	SpaP knock out		130
	3	WT Complemented		100					3	WT Complemented		100					3	WT Complemented		100
	4	SpaP Q2 AA substitution		70					4	SpaP Q2 AA substitution		70					4	SpaP Q2 AA substitution		70
	5	SpaP Q2 GG substitution		55					5	SpaP Q2 GG substitution		55					5	SpaP Q2 GG substitution		55
				35								35								35
	Primary antibody	anti needle complex 1:10 000		25					Primary antibody	anti SptP 1:5 000		25					Primary antibody	anti SipA 1:10 000		25
	Secondary antibody	anti rabbit HRP 1:10 000		15					Secondary antibody	anti rabbit HRP 1:10 000		15					Secondary antibody	anti rabbit HRP 1:10 000		15
				10								10								10
			Expected proteins								Expected proteins								Expected proteins
			InvG	61.7							SptP	60							SipA	73.9
			PrgH	44.4
			PrgK	28.2
			PrgJ	10.9
			PrgI	8.8
																	Cell Supernatants
									Blot 4									Blot 5
									Original				Ladder overlay					Original				Ladder overlay
									Lane # left to right		Ladder:	kDa						Lane # left to right		Ladder:	kDa
									1	SB905 WT		250						1	SB905 WT		250
									2	SpaP knock out		130						2	SpaP knock out		130
									3	WT Complemented		100						3	WT Complemented		100
									4	SpaP Q2 AA substitution		70						4	SpaP Q2 AA substitution		70
									5	SpaP Q2 GG substitution		55						5	SpaP Q2 GG substitution		55
												35									35
									Primary antibody	anti SptP 1:5 000		25						Primary antibody	anti SipA 1:10 000		25
									Secondary antibody	anti rabbit HRP 1:10 000		15						Secondary antibody	anti rabbit HRP 1:10 000		15
												10									10
											Expected proteins									Expected proteins
											SptP	60								SipA	73.9

## Sheet: Figure 5g
Figure 5g - Quantification of secretion by SpaP Q2 belt mutant
			Detected SptP band	Detected SipA band	Detected PrgH + InvG bands	Normalized PrgH + InvG	Expected SptP secretion	SptP detected/ expected SptP secretion	Expected SipA secretion	SipA detected/ expected SipA secretion
		WT	42126.2	37150.4	20869.8	1	42126.2	1	37150.4	1
		SpaP KO	0	0	21009.6	1.0067	42408.4	0	37399.3	0
		WT CP	46797.2	41872.7	16887.2	0.809173	34087.4	1.37286	30061.1	1.39292
		SpaP AA	31232.7	27137.4	24481.3	1.17305	49416.2	0.632034	43579.4	0.622711
		SpaP GG	15152.9	29890.1	26888.5	1.2884	54275.2	0.279187	47864.5	0.624473

## Sheet: Sppl.Fig. 2a
Supplementary Figure 2a pulldown of substrate-trapped needle complexes
	Blot 1													Blot 2													Blot 2
	Original					ladder overlay								Original					Ladder overlay								Long exposure + contrast adjustment						Ladder overlay
	Lane # left to right		Ladder:	kDa										Lane # left to right		Ladder:	kDa										Lane # left to right		Ladder:	kDa
	1	input (pooled Neede complexes)		180										1	input (pooled Neede complexes)		180										1	input (pooled Neede complexes)		180
	2	unbound		130										2	unbound		130										2	unbound		130
	3	wash 1		100										3	wash 1		100										3	wash 1		100
	4	wash 11		70										4	wash 11		70										4	wash 11		70
	5	wash 12		55										5	wash 12		55										5	wash 12		55
	6	mock elution 1		40										6	mock elution 1		40										6	mock elution 1		40
	7	mock elution 2		35										7	mock elution 2		35										7	mock elution 2		35
	8	elution 1		25										8	elution 1		25										8	elution 1		25
	9	elution 2		15										9	elution 2		15										9	elution 2		15
	10	FLAG beads		10										10	FLAG beads		10										10	FLAG beads		10
	11	beads wash precipitated												11	beads wash precipitated												11	beads wash precipitated
	12	Salmonella cell pellet												12	Salmonella cell pellet												12	Salmonella cell pellet
	13	mock elution												13	mock elution												13	mock elution
	14	Subtrate + Needle complex elution												14	Subtrate + Needle complex elution												14	Subtrate + Needle complex elution
	Primary antibody	anti needle complex 1:10 000												Primary antibody	anti SptP 1:10 000												Primary antibody	anti FLAG 1:10 000
	Secondary antibody	anti rabbit HRP 1:10 000												Secondary antibody	anti rabbit HRP 1:10 000												Secondary antibody	anti rabbit HRP 1:10 000
			Expected proteins
			InvG	61.7												Expected proteins													Expected proteins
			PrgH	44.4												SptP	60												SptP3x-GFP	176
			PrgK	28.2												SptP3x-GFP	176
			PrgJ	10.9
			PrgI	8.8
